# Supplementary material for: A Computational Challenge of Guanine Quadruplex Involvement in Anticancer Antibiotics
Source: Int J Mol Sci. 2026 Apr 14;27(8):3504. doi: 10.3390/ijms27083504 (PMC13115669; doi:10.3390/ijms27083504)
Supplement: Supplementary file 1 [file ijms-27-03504-s001.zip]

Archive with 1 entries (1 files):
- ijms-4203954-supplementary.pdf
